# Supplementary material for: Effects of Training and Calibration Data on Surface Electromyogram-Based Recognition for Upper Limb Amputees
Source: Sensors (Basel). 2024 Jan 31;24(3):920. doi: 10.3390/s24030920 (PMC10857392; doi:10.3390/s24030920)
Supplement: Supplementary file 1 [file sensors-24-00920-s001.zip]

Archive with 1 entries (1 files):
- sensors-2771198-supplementary.pdf
